# Supplementary material for: SARS-CoV-2 main protease cleaves MAGED2 to antagonize host antiviral defense
Source: mBio. 2023 Jul 13;14(4):e01373-23. doi: 10.1128/mbio.01373-23 (PMC10470497; doi:10.1128/mbio.01373-23)
Supplement: Table S2 — Information of the primers and oligos. [file mbio.01373-23-s0010.xlsx]

## Sheet: Primers
Primer	ID	Sequence (5'-3')
GAPDH-F qPCR	THU-0003	GAAGGTGAAGGTCGGAGTC
GAPDH-R qPCR	THU-0004	GAAGATGGTGATGGGATTTC
nsp1-F qPCR	THU-2190	CGAAAGGTAAGATGGAGAGCC
nsp1-R qPCR	THU-2191	TGTTGACGTGCCTCTGATAAG
ACTB-F qPCR	THU-5240	ACCTTCTACAATGAGCTGCG
ACTB-R qPCR	THU-5241	CCTGGATAGCAACGTACATGG
E subgenome-F qPCR	THU-2816	CGATCTCTTGTAGATCTGTTCTC
E subgenome-R qPCR	THU-2817	ATATTGCAGCAGTACGCACACA
MAGED2 sgRNA1	-	AGATCACCTAAAGCCCGTAG
MAGED2 sgRNA2	-	GAATGGAAATCGGTCCAGTG
sgRNA NC	-	TTTTCGTCGACTAAGTCAAG
